# Supplementary material for: Cross-Neutralisation of Novel Bombali Virus by Ebola Virus Antibodies and Convalescent Plasma Using an Optimised Pseudotype-Based Neutralisation Assay
Source: Trop Med Infect Dis. 2021 Aug 25;6(3):155. doi: 10.3390/tropicalmed6030155 (PMC8412100; doi:10.3390/tropicalmed6030155)
Supplement: Supplementary file 1 [file tropicalmed-06-00155-s001.zip]

Archive with 1 entries (1 files):
- tropicalmed-1342011-supplementary.pdf
